# Supplementary material for: Cell volume controlled by LRRC8A-formed volume-regulated anion channels fine-tunes T cell activation and function
Source: Nat Commun. 2023 Nov 4;14:7075. doi: 10.1038/s41467-023-42817-y (PMC10625614; doi:10.1038/s41467-023-42817-y)
Supplement: Supplementary file 4 — Source Data [file 41467_2023_42817_MOESM4_ESM.xlsx]

## Sheet: Figure1
	Figure 1a
		FSC
		OT-I-	OT-I+
		78391	96007
		78702	97613
		78548	94618
		79068	97540
		FSC
		OT-II-	OT-II+
		85792	103940
		85598	102580
		88252	102041
	Figure 1b
		FSC
		P14-	P14+
		116599	152620
		117290	153999
		117274	161087
		118489	158215
		122403	161901
		122573	158457
		128389	158126
		122469	160264
		123382	152816
		124724	158151
	Figure 1c
		CD69											CD25
		Vehicle					DCPIB						Vehicle					DCPIB
	N4-pM	CT	1	10	100	1000	CT	1	10	100	1000		CT	1	10	100	1000	CT	1	10	100	1000
		3.61	39.1	89.4	98.5	98.9	2.29	8.56	50	92.5	98		0.91	21.6	72.8	95.8	97.6	0.85	4.05	37.2	84.5	96.6
		6.51	34.1	87.1	98.1	98.7	2.28	9.67	55	95.1	97.9		1.08	18	67.8	93.5	97	1.09	4.84	41.3	88.1	96.3
		6.88	29	82.6	98.6	98.6	1.81	11.7	57.7	95.2	97.9		1.64	15.5	62.4	95.4	97	0.54	6.08	42.4	88.5	96.2
	Figure 1d	CD69-MFI								CD25-MFI
		N4	vehicle			DCPIB				N4	vehicle			DCPIB
		CT	82.9	80.5	88.4	63.4	65.3	53.9		CT	15.2	14.5	17.4	12.4	11.8	10.3
		100	30612	28771	29098	13139	13733	11634		100	2108	1868	2308	1467	1468	1232
		1000	32297	31671	31556	16848	15980	16229		1000	3378	3104	3061	2548	2373	2515
	Figure 1e
		CD8-FSC
		Vehicle					DCPIB
	N4-pM	CT	1	10	100	1000	CT	1	10	100	1000
		35934	41961	50744	57073	59180	35669	38770	44425	53426	55549
		36413	40409	49302	56604	60688	35769	38488	45178	52978	56528
		35840	40950	48433	57406	58827	35093	39496	48004	54748	57968
	Figure 1f
		CD69						CD25
	CD4	Vehicle			DCPIB			Vehicle			DCPIB
		CT	CD3-0.1	ConA-1	CT	CD3-0.1	ConA-1	CT	CD3-0.1	ConA-1	CT	CD3-0.1	ConA-1
		16.3	94.5	70.8	18.9	68.5	45.6	3.22	48.1	23.1	2.83	7.39	6.89
		18.5	96.1	79.1	17	63.6	40.7	3.05	45.3	24.4	2.7	6.36	4.85
		8.12	96	74.4	5.21	74.3	41.2	4.3	49.5	31.4	2.7	8.89	6.22
		7.3	96.3	77.5	7.08	68.1	40.6	3.4	54	31.9	3.01	10.1	6.17
		Vehicle			DCPIB			Vehicle			DCPIB
	CD8	CT	CD3-0.1	ConA-1	CT	CD3-0.1	ConA-1	CT	CD3-0.1	ConA-1	CT	CD3-0.1	ConA-1
		12.2	94.6	56.2	10.4	71.8	29.7	2.32	52.9	11.4	1.59	16.6	4.91
		10.2	92.7	50.7	9.8	67.3	28	1.77	49.1	12.8	1.82	15.6	3.77
		4.87	96.8	52.7	3.39	73.7	25	2.03	50.2	18.9	1.74	12.2	3.87
		4.02	96.6	56.1	3.15	66.8	24.7	2.01	55.1	16.9	1.51	15.9	3.93
	Figure 1g
		pS6 6H
		Vehicle		DCPIB
	N4-pM	CT	1	CT	1
		13.3	39.6	11.9	22.2
		12.4	44	11.3	22
		11.2	40.8	10.7	19.9
		pERK 1H
		Vehicle		DCPIB
	N4-pM	CT	100	CT	100
		3.89	77.3	3.16	59
		2.39	76.9	3.06	63.1
		2.7	78.7	3.78	55
	Figure 1h
		Nur77%						Nur77-MFI
		Vehicle		DCPIB				Vehicle		DCPIB
	N4-pM	CT	10	CT	10		N4-pM	CT	10	CT	10
		1.95	24.8	1.5	6.46			192	232	183	185
		1.62	19.6	1.33	6.42			187	235	191	201
		1.29	19.9	1.24	7.28			187	236	184	192
	Figure 1i
		CFSE 48h
		Vehicle					DCPIB
	N4-pM	CT	1	10	100	1000	CT	1	10	100	1000
		5.37	75	86.6	82.5	88.4	4.28	16	47.8	50.5	48.7
		6.79	64.5	86.6	82.8	84.8	1.28	29.3	59.9	58.8	72.4
		3.93	73.7	86	82.1	85.7	1.33	31.3	63.9	67.1	68.3
	Figure 1j
		TNFa						IFNg
		Vehicle		DCPIB				Vehicle		DCPIB
	N4-pM	CT	1000	CT	1000		N4-pM	CT	1000	CT	1000
		270	807	277	448			202	583	267	478
		259	788	279	440			226	535	323	453
		267	874	230	393			239	519	320	446
	Figure 1k
		CD98
		Vehicle		DCPIB
	N4-pM	CT	10	CT	10
		1.48	39.5	2.74	24.7
		1.24	43.9	2.34	24.9
		1.79	43	1.62	22.6
		CD71
		Vehicle		DCPIB
	N4-pM	CT	10	CT	10
		0.67	29.6	0.49	4.78
		0.79	30.8	0.5	4.94
		0.86	32.9	0.6	4.32

## Sheet: Figure2
	Figure 2b
		CD69
		WT									KO
	N4-pM	CT	0.1	0.3	1	3	10	30	100	1000	CT	0.1	0.3	1	3	10	30	100	1000
		5.74	13.8	15.6	39.6	56.8	81.9	93.4	96.1	96.8	3.56	5.74	5.05	13.6	23.4	56.3	81	91.2	92.7
		7.45	12.4	13.5	34.5	49.3	79	92.8	95.9	96.7	3.62	6.39	6.23	17.1	27.4	61.5	84.3	91.1	93.4
		6.9	11.2	11.4	28.1	49.9	77.4	92.5	96	96.9	3.17	7.47	7.34	22	37.7	66.9	86	91.3	93
		CD25
		WT									KO
	N4-pM	CT	0.1	0.3	1	3	10	30	100	1000	CT	0.1	0.3	1	3	10	30	100	1000
		2.05	5.97	6.17	26.4	41.9	68.3	86.5	93.2	95.4	1.78	2.62	2.38	7.06	14.7	42.3	68.7	85.6	89.8
		2.59	5.14	5.56	22.7	36	63.9	85.3	92.6	94.6	1.69	3.05	2.53	9.28	17.3	47.5	73.5	85.5	90.8
		2.36	4.39	4.76	17	35.9	63.8	84.1	92.6	95.2	1.5	3.3	3.37	12.6	25.8	52.3	75.5	86.4	90.3
	Figure 2c
		CD69	WT		KO			CD25	WT		KO
		N4-pM	CT	N4-10pM	CT	N4-10pM		N4-pM	CT	N4-10pM	CT	N4-10pM
			5.47	74.2	3.09	64			0.83	29.3	0.7	19.7
			3.48667	67.0667	2.94	58.9667			0.9	40.2	0.663333	33.6333
			6.69667	79.4333	3.45	61.5667			2.33333	65.3333	1.65667	47.3667
			5.12	82.6	4.37	70			1.83	65.7	2.31	51.4
			7.36333	88.4333	4.24	40.6			1.11	70.8	1.31333	18.1667
			3.53	51.2	1.52	33.4			0.29	14.7	0.17	10.8
			5.31	61	2.4	36.1			0.46	26.2	0.22	12.6
			10.6	81.9	4.76	44.8			1.74	45.1	0.78	10.6
			5.08	61.5	6.06	59.9			1.08	20.7	1.06	12.8
			5.47	74.2	3.09	64			0.83	29.3	0.7	19.7
			3.06	39.4667	2.15667	31.2667			3.21333	20.2667	3.77667	15.5
			3.81	61.7	2.48	47			2.9	39.2	2.09	27.9
	Figure 2d
			FSC
			WT					KO
		N4-pM	CT	1	10	100	1000	CT	1	10	100	1000
			32018	50670	62363	66735	70542	36488	46148	56904	62891	66931
			34249	47806	63224	66366	72375	37230	48041	58662	64819	67421
			35633	47839	63141	67796	71531	37183	48812	59930	65921	68076
	Figure 2e
		P14	CD69
			WT								KO
		GP33(pg/ml)	CT	0.0001	0.001	0.01	0.1	1	10	100	CT	0.0001	0.001	0.01	0.1	1	10	100
			3.72	4.02	4.42	9.15	19.8	44	80.9	96.9	2.02	2.14	1.91	12	14	10.4	61.3	88.7
			3.87	3.75	3.15	14	18.2	31	78.9	97	2.23	1.94	2.29	6.02	6.63	16.6	56.8	91.1
			3.18	3.24	3.72	10.2	9.24	34.6	79	98.1	2.11	2.11	2.2	5.52	6.54	21.8	74.8	90
		P14	CD25
			WT								KO
		GP33(pg/ml)	CT	0.0001	0.001	0.01	0.1	1	10	100	CT	0.0001	0.001	0.01	0.1	1	10	100
			0.75	0.58	0.57	9.02	2.31	26.9	63.9	90.4	0.43	0.58	0.28	4.82	6.88	4.33	44	75.8
			0.59	0.52	0.35	5.15	7.51	16.1	63.2	89	0.42	0.56	0.34	1.77	2.29	7.41	40	79.1
			0.55	0.46	0.6	2.83	2.17	19.5	62.7	92.2	0.49	0.5	0.53	1.42	2.02	10.7	58.1	77.6
						.
	Figure 2f
		OT-II	CD69
			WT										KO
		OVA(nM）	CT	1	3	10	30	100	300	1000	3000	10000	CT	1	3	10	30	100	300	1000	3000	10000
			6.39	6.13	6.3	8.45	14.4	21.9	41.7	56.4	71.8	83.7	5.11	5.49	5.09	5.3	8.36	15.3	29.6	46	67.1	79
			5.73	5.61	6.34	8.17	13.7	19.5	36.6	54.4	72.1	85.5	3.93	3.94	4.36	4.52	8.17	13.9	26.9	46.6	67.6	81.4
			4.2	4.91	5.4	7.01	10	18.1	37.3	53	74.4	84.4	3.79	3.95	3.88	4.07	8.78	14.2	26.7	45.4	62.6	78.6
		OT-II	CD25
			WT										KO
		OVA(nM）	CT	1	3	10	30	100	300	1000	3000	10000	CT	1	3	10	30	100	300	1000	3000	10000
			3.47	3.47	3.38	4.4	5.85	6.95	15.8	19.6	25.8	31.3	3.69	4.13	3.48	3.8	3.87	5.74	7.77	11.8	19.6	25.5
			3.54	2.76	3.21	3.1	5.14	5.62	10.7	15.9	21.6	31.1	3.16	2.89	2.78	3.03	3.11	4.94	5.91	10.5	16.3	22.6
			2.72	2.76	2.56	2.5	3.55	5.27	9.21	14.4	23.6	27.5	3.04	2.57	2.72	2.52	3.34	5.16	6.45	10	17	20.3
	Figure 2g
		CD4	CD69
			WT				KO
		CD3（ug/ml）	CT	0.001	0.01	0.1	CT	0.001	0.01	0.1
			7.46	8.96	54.4	95.1	5.2	5.25	34.8	89.7
			6.74	8.88	53.4	94.1	4.4	6.08	28	90
			7.19	8.8	53.7	95.2	5.07	5.52	35.8	89.5
		CD8	CD69
			WT				KO
		CD3（ug/ml）	CT	0.001	0.01	0.1	CT	0.001	0.01	0.1
			3.47	4.47	51.8	96.5	3.28	3.66	31.9	93.4
			3.63	5.36	52.7	96	2.85	5.11	25.2	93.5
			4.26	7.82	52.3	96.9	3.15	4.99	33.3	92.7
		CD4	CD25
			WT				KO
		CD3（ug/ml）	CT	0.001	0.01	0.1	CT	0.001	0.01	0.1
			9.17	9.85	26.6	80.4	9.59	9.49	18.9	66
			9.8	10.6	29.3	76.8	9.09	10	17.3	64.9
			10.3	11.7	28.4	81.4	9.54	10.1	19.2	66
		CD8	CD25
			WT				KO
		CD3（ug/ml）	CT	0.001	0.01	0.1	CT	0.001	0.01	0.1
			1.59	2.06	27.9	90.3	1.45	2.14	15.5	73.5
			1.57	2.42	30.7	87.6	1.07	2.25	12.2	74.6
			2.22	6.84	31.1	91.7	2.01	2.17	15.9	75.2
	Figure 2h
			CD69
			WT										KO
		Q4-pM	CT	0.03	0.1	0.3	1	3	10	30	100	1000	CT	0.03	0.1	0.3	1	3	10	30	100	1000
			4.45	3.04	4.67	5.19	9.49	31.5	71.6	87.2	95.1	98.4	1.19	1.23	1.14	1.4	2.19	10.9	53.9	82.1	94.6	97.8
			3	4.59	3.54	3.4	6.44	27.8	71.5	86.8	94.4	98.2	1.81	1.26	1.27	1.25	3.47	14.5	57.5	81.2	94.9	98
			4.4	4.09	3.2	3.48	4.81	16.8	71.3	86.5	95.2	98.7	1.39	1.28	1.33	1.26	3.57	16.3	57.1	81.7	94.6	97.9
			CD25
			WT										KO
		Q4-pM	CT	0.03	0.1	0.3	1	3	10	30	100	1000	CT	0.03	0.1	0.3	1	3	10	30	100	1000
			6.62	6.85	7.58	7.77	10.5	22.1	61.7	80.2	91	96.2	4.76	5.56	6.51	5.75	6.23	9.4	42.7	72.4	89.1	96
			6.36	6.2	6.21	5.2	5.49	16.9	60.8	80.3	89.4	96.1	4.25	4.27	3.05	6.07	4.87	10.6	42.5	70	90.4	96
			5.63	3.85	5.42	5.77	5.71	12	60	80	90.3	96.2	4.49	4.77	4.84	4.28	5.82	11.9	44.2	69.1	88.6	95.4
			CD69
			WT										KO
		V4-nM	CT	0.01	0.1	0.3	1	3	10	30	100	1000	CT	0.01	0.1	0.3	1	3	10	30	100	1000
			8.59	13.9	59.4	83.6	87.4	90.6	92.6	93.5	94.2	94.9	5.35	8.89	29.5	58	78.1	88.4	91.7	91	94.1	94.7
			7.38	13.5	58.9	80.8	86.8	90.7	92.6	93.2	94.1	95.8	6.52	8	30.6	59.6	80.1	91.3	92.5	93.4	94.7	95.2
			8.26	13.1	58.7	80.8	87.2	90.6	91.5	93.4	95	95.3	6.7	8.39	33.5	66.2	83.1	91.8	92.6	93	93.9	95.5
			CD25
			WT										KO
		V4-nM	CT	0.01	0.1	0.3	1	3	10	30	100	1000	CT	0.01	0.1	0.3	1	3	10	30	100	1000
			4.04	6.53	34.1	73.4	80.8	85.5	87.2	88.6	89.8	91.2	2.89	3.31	8.83	24.8	47.3	73.5	81.7	85.6	89.9	90.8
			4.58	5.56	33.2	68.4	81.4	86.2	87.7	88.7	90.4	92.3	3.17	2.65	9.12	27.2	53.2	80.3	82.8	85	90.3	91.6
			5.36	5.22	32.6	68	80.4	86.4	86.8	89.1	90.9	91.3	4.19	2.62	11.3	34.4	59.3	81.1	85.8	87.8	89.5	91.8
			CD69
			WT										KO
		G4-nM	CT	0.01	0.1	0.3	1	3	10	30	100	1000	CT	0.01	0.1	0.3	1	3	10	30	100	1000
			7.68	10.9	14	18.6	48.1	72.5	85.9	90.8	91.4	93.5	6.31	8.13	9.63	14.5	20.8	29.8	46.1	71.3	84.7	93.3
			7.51	10	12.7	16.1	45.3	66.3	81.2	89.6	91.5	95.4	5	7.99	9.78	14.5	21.9	30.3	49.7	70.3	85.3	93.1
			6.87	9.96	12.4	18.5	42.6	61.5	80.1	89.6	93	94.9	4.98	9.3	11.3	14.8	28.9	43.9	65.2	77.3	87.1	93.2
			CD25
			WT										KO
		G4-nM	CT	0.01	0.1	0.3	1	3	10	30	100	1000	CT	0.01	0.1	0.3	1	3	10	30	100	1000
			3.89	5.49	5.97	7.3	25.3	52.9	76.9	85.4	86.8	89.3	3.95	3.76	3.65	5.21	6.75	10.4	18.6	40	62.6	83.9
			3.92	4.59	5.45	6.13	23	42.6	67.8	81.7	86	91.4	2.99	3.54	3.44	4.78	7.47	9.82	19.4	37.3	60.8	82.3
			3.72	4.57	5.56	6.77	18.7	37.2	63	81	88.6	90.3	2.93	3.56	4.01	4.85	9.64	18.3	37.4	52.1	69.9	83.3

## Sheet: Figure3
	Figure 3a
			Nur77
			WT		KO
		N4	CT	10	CT	10
			2.86	77.3	3	46.8
			6.03	76.9	2.38	48.7
			3.24	77.9	2.66	39.6
	Figure 3b
			Nur77
			WT		KO
		Q4(pM)	CT	100	CT	100
			0.76	38.4	0.64	30
			2.12	41.9	1.44	25.3
			1.11	45.6	2.35	35
	Figure 3c
			Nur77
			WT		KO
		V4(nM)	CT	100	CT	100
			0.58	67.9	2.16	54.4
			0.61	73.1	1.11	49
			0.71	63.3	0.88	53.5
	Figure 3d
			Nur77
			WT		KO
		G4(nM)	CT	1000	CT	1000
			1.98	54.9	2.22	34.7
			2.89	47.2	2.35	17
			1.95	60	2.1	24.9
	Figure 3e
			pS6
			WT		KO
		N4(pM)	CT	1	CT	1
			4.55	16.3	3.02	10.8
			4.11	13.7	2.37	9.38
			3.09	14.7	2.81	9.79
	Figure 3f
			pS6
			WT		KO
		Q4(pM)	CT	10	CT	10
			1.88	46.2	1.72	38.4
			1.47	44.7	1.46	38.6
			1.65	44.5	1.07	37.3
	Figure 3g
			pS6
			WT		KO
		V4(nM)	CT	1	CT	1
			3.76	64.5	3.63	26.2
			4.06	62.8	3.54	29.5
			3.86	64.6	3.53	33.5
	Figure 3h
			pS6
			WT		KO
		G4(nM)	CT	100	CT	100
			4.7	73	3.79	53.4
			5.76	75.4	4.23	53.1
			5.57	73.8	4.61	53.5
	Figure 3i
			pERK
			WT		KO
		N4(pM)	CT	10	CT	10
			1.23	59.5	1.03	40.5
			2.5	62.6	2.25	50.3
			2.69	56.5	2.09	47.7
	Figure 3j	N4-TNFa
		N4 (pM)	WT			KO
		0	1.22	1.52	1.92	1.14	1.2	1.09
		10	23.7	22.2	19.9	5.2	5.72	5.72
	Figure 3k
			CD71
			WT		KO
		N4	CT	10	CT	10
			9.62	63.7	5.84	44.3
			7.52	63	6.12	42.2
			10	61.5	5.66	40.5
	Figure 3l
			CD98
			WT		KO
		N4	CT	10	CT	10
			11.6	65.2	3.11	23.3
			11.1	64	3.16	36.9
			9.36	62.2	3.09	36.8
	Figure 3m
			CFSE
			WT		KO
		N4(pM)	CT	1	CT	1
			11.8	76.6	10.1	59.7
			10.5	73.2	11.2	63.4
			11.9	73.3	7.45	66.6
	Figure 3n
			CFSE
			WT		KO
		Q4(pM)	CT	10	CT	10
			0.66	79.5	1.14	64.4
			0.25	78	1.33	64.8
			0.91	76.6	1.2	69.4
	Figure 3o
			CFSE
			WT		KO
		V4(nM)	CT	1	CT	1
			17.3	92.9	16.3	84.1
			14.7	89.6	10.9	81
			18.1	89.3	14.6	82.8
	Figure 3p
			CFSE
			WT		KO
		G4(nM)	CT	10	CT	10
			1.19	90.1	11.1	69.3
			14.6	89	7.71	77.4
			6.77	87.2	4.41	80.8

## Sheet: Figure4
	Figure 4b	correlation of TPM&cell size
			TPM (read counts)	group	color	FSC(MFI)				TPM (read counts)	group	color	SSC(MFI)
		1	923475	KO	unstim.	99739			1	923475	KO	unstim.	45473
		2	925399	KO	unstim.	98915			2	925399	KO	unstim.	45014
		3	930914	KO	unstim.	99499			3	930914	KO	unstim.	45394
		4	953634	KO	G4	103973			4	953634	KO	G4	NA
		5	949068	KO	G4	103857			5	949068	KO	G4	NA
		6	947639	KO	G4	103294			6	947639	KO	G4	NA
		7	951924	KO	N4_High	106783			7	951924	KO	N4_High	51912
		8	953980	KO	N4_High	106337			8	953980	KO	N4_High	51996
		9	949834	KO	N4_High	106913			9	949834	KO	N4_High	51654
		10	953748	KO	N4_low	101867			10	953748	KO	N4_low	49802
		11	942957	KO	N4_low	100327			11	942957	KO	N4_low	49244
		12	941432	KO	N4_low	101058			12	941432	KO	N4_low	48742
		13	922609	WT	unstim.	102919			13	922609	WT	unstim.	47680
		14	926492	WT	unstim.	102694			14	926492	WT	unstim.	47291
		15	931400	WT	unstim.	101461			15	931400	WT	unstim.	46876
		16	956118	WT	G4	104766			16	956118	WT	G4	NA
		17	948918	WT	G4	105722			17	948918	WT	G4	NA
		18	953464	WT	G4	106702			18	953464	WT	G4	NA
		19	952166	WT	N4_High	113095			19	952166	WT	N4_High	55032
		20	953750	WT	N4_High	112206			20	953750	WT	N4_High	54999
		21	945310	WT	N4_High	110712			21	945310	WT	N4_High	54052
		22	949640	WT	N4_low	105660			22	949640	WT	N4_low	51565
		23	950363	WT	N4_low	105269			23	950363	WT	N4_low	51770
		24	946634	WT	N4_low	106327			24	946634	WT	N4_low	52102

## Sheet: Figure5
	Figure 5b	day3 P14
		P14（%）			P14 cell count			splenocytes cell count
		WT	KO		WT	KO		WT	KO
		54.8	32.7		6097737	3658438		153125000	133750000
		52.2	41		6410501	3595253		93750000	105000000
		57.9	17.6		6717359	1278253		103125000	105625000
		59.3	42		6114518	4095165		79375000	115625000
		49.8	23.1		5757131	2890548		85000000	76250000
	Figure 5c	day3 PFU
		serum（PFU/ml）			spleen（PFU/g）
		WT	KO		WT	KO
		4246.55	9490.97		1.04878e+06	4.17223e+06
		5226.52	7860.48		3.05462e+06	8.31e+06
		5464.1	7022.26		3.68213e+06	3.67461e+06
		1750.53	9254.46		3.25501e+06	7.90267e+06
		819.36	7161.81		3.68928e+06	5.41641e+06
	Figure 5d	day3 Nur77-MFI
		WT	KO
		1678	1146
		1074	1160
		1263	1133
		1357	901
		1864	1119
	Figure 5e	day3
		Ki67（%）
		WT	KO
		75.6	38.4
		67.3	10.7
		81.6	66.3
		73.4	30.8
		79.3	43.1
	Figure 5f	day14
		MPECs （CD127%）			SLECs （KLRG1%）			MP/SL
		WT	KO		WT	KO		WT	KO
		45.5	17.7		32.1	55.9		1.41745	0.316637
		37.4	34.2		37.7	39.3		0.992042	0.870229
		36.8	23.1		38.2	53.9		0.963351	0.428571
		38.8	25.3		36.3	36		1.06887	0.702778
		52	14.2		25.7	48		2.02335	0.295833
	Figure 5g	day14
		CD62L+（%）
		WT	KO
		30.7	15.5
		27.5	28.9
		27.3	19.6
		28.7	23.3
		36.5	19.4
	Figure 5h	day45
		CD62L+CD44+(%)			Cell number(x10^6)
		WT	KO		WT	KO
		74.4	71.8		1.18979	0.325036
		77	77.7		1.10277	0.591113
		78.4	82.4		1.53389	0.61755
		72.4	70.3		0.82108	0.307198

## Sheet: Figure6
	Figure 6c	TCR-clonality
		A chain			B chain
		WT	KO		WT	KO
		0.204467	0.0281093		0.194559	0.0412904
		0.139316	0.104054		0.139193	0.0594688
		0.260595	0.0268689		0.218992	0.0356332
		0.239486	0.0342072		0.175218	0.0301629
		0.343777	0.0615529		0.285142	0.0742032
		0.307324	0.111707		0.22761	0.0571101
	Figure 6d	TCR-Richness
		A chain			B chain
		WT	KO		WT	KO
		1529	3623		7488	25736
		2540	3112		9697	27515
		2193	3822		7638	26809
		1403	3673		11999	31510
		818	3346		3908	29541
		2127	3081		5871	24320
	Figure 6e	TCR-shannon index
		A chain			B chain
		WT	KO		WT	KO
		5.83314	7.9647		7.18539	9.73632
		6.7477	7.20611		7.90184	9.61457
		5.68826	8.0269		6.98291	9.98897
		5.51096	7.92796		7.74683	9.98305
		4.4012	7.61599		5.91244	9.34967
		5.30761	7.13567		6.70263	9.61417

## Sheet: Figure7
	Figure 7a							Figure 7c	WB
		OT-I-CD25
		WT	KO
		8.8	19
		15.4	28.2
		16.1	27.8
	Figure 7b
		OT-I-CD71
		WT	KO
		5.5	23
		8.8	26.2
		9.8	29.6
	Figure 7d	volume of thymocytes in hypotonic
		WT		KO
	mOsm	300	150	300	150
		0.763225	0.88044	1.10155	2.31232
		0.936383	1.58373	0.943043	1.10155
		1.14117	0.943043	1.47184	1.20278
		1.06958	1.02429	1.06958	1.2454
		0.680642	1.31733	1.00698	1.20278
		1.17614	1.66631	0.972346	1.42655
		1.04028	0.909743	1.20944	1.23874
		1.13618	0.844476	1.03495	1.42655
		0.943043	1.2121	1.38526	1.62635
		0.88044	1.10155	0.943043	1.97932
		1.03495	1.63301	1.06958	1.62768
		1.00431	1.88475	0.789865	1.6743
		1.28403	1.79418	0.909743	1.43321
		1.47051	0.969682	0.816504	2.20976
		0.88044	1.07224	0.969682	1.39458
		1.03495	1.03495	1.04028	1.28403
		0.941711	1.13085	1.55043	1.51446												Figure 7f WB											Figure 7k WB
		0.972346	1.00698	1.27071	1.20944				Figure 7e	WB
		0.912407	0.943043	0.785869	1.28403
		0.823164	0.909743	0.789865	1.39458
		0.941711	1.34796	0.889763	1.88475
		0.932387	1.13618	0.849804	1.63301
			1.17614	0.912407	1.55176
				0.88044	1.2121
				0.943043	1.71826
					1.28403
	Figure 7g
		OT-I-pLCK
		WT	KO
		6.8	12.6
		1.6	19.8
		2.9	16.1
	Figure 7h
		OT-I-pZAP70
		WT	KO
		5.9	11.3
		4.2	7.3
		3.8	14.9
	Figure 7i
		OT-I-pLAT
		WT	KO
		4.8	8.7
		4.1	7.7
		3.5	5.3
	Figure 7j	pLCK of OT-I T cells in hypotonic solutions
		mOsm	WT			KO
		300	57.5	58.9	59	51	50.2	50.5
		250	61.9	59.4	60.5	52.2	50.2	52.9
		200	60.2	60.9	63.1	55	53.7	54.1
		175	58.7	59.2	60.2	49.1	46.1	49.8
		150	56	55.2	56	24	24.5	25.4
	Figure 7l	IP-TCR
			300 mOsm														150 mOsm
			WT							KO							WT							KO
		LCK	1	1	1	1	1	1	1	0.866342	1.31772	2.04446	0.574051	1.98461	1.12468	1.6342	1.02189	1.34995	2.0535	0.733328	2.32967	1.27615	1.93461	0.831911	0.751057	1.94739	0.571952	1.65362	0.690546	0.344264
		CD4	1	1	1	1	1	1	1	0.980955	1.01784	0.733378	1.00244	1.18029	0.692244	1.00191	1.01742	0.956543	0.824204	1.10605	1.2735	1.00598	0.874458	1.01417	0.937956	0.745753	1.08962	1.22198	1.13427	1.06168
		CD8	1	1	1	1	1		1	0.931941	0.885217	0.679091	1.13385	1.10438		0.987156	0.997994	1.1526	0.787172	1.01902	1.11431		0.793624	1.12433	1.12257	0.778293	1.07769	1.12919		0.876147

## Sheet: Supplymentary Fig. 1
	Figure S1 a
		OT-I			OT-II
		CD69			CD69
		OT-I-	OT-I+		OT-II-	OT-II+
		8.97	20.3		5.96	63.3
		10.9	27.4		6.73	61.5
		8.29	24.1		6.19	59.7
		9.05	18.3
	Figure S1b
		CD4-CD25			CD4-CD69				CD8-CD25			CD8-CD69
		unstim	CD3-0.1	ConA-1	unstim	CD3-0.1	ConA-1		unstim	CD3-0.1	ConA-1	unstim	CD3-0.1	ConA-1
		9.71	80.4	34.5	7.46	95.1	54.7		1.59	90.3	20.7	3.47	96.5	35.1
		9.8	76.8	36.9	6.74	94.1	56.9		1.57	87.6	24.3	3.63	96	37.8
		10.3	81.4	35.4	7.19	95.2	56.6		2.22	91.7	18.8	4.26	96.9	33.4
	Figure S1c
		CD4-FSC				CD8-FSC
		unstim	CD3-0.1	ConA-1		unstim	CD3-0.1	ConA-1
		69454	98715	85656		76748	124119	84825
		70840	96822	85549		79294	126481	84550
		69978	96982	85974		78633	125965	85943
	Figure S1d
		naive	CTL
		868	3589
		1355	383		Figure S1e
		1110	7778			DAPI	Vehicle			DCPIB
		1112	4468			0	97.3	97.3	97	97	96.5	96.6
		342	2801			10	97.5	96.8	97.8	97.2	97.1	97.3
		1285	1990			100	98.5	98.4	98.5	97.6	98.1	98.1
		865	251		Figure S1f
		895	4918			CD4-FSC	Vehicle			DCPIB				CD8-FSC	Vehicle			DCPIB
		712	4413			CT	37994	38641	39270	37207	40150	40887		CT	41845	40659	40790	40478	41576	41812
		1149	3292			0.001	37802	40472	40988	37003	40846	41625		0.001	41486	41979	42380	40552	42287	43165
		1202	730			0.01	46983	47481	44053	44438	44782	40718		0.01	47299	48525	50113	46639	46071	45063
		854				0.1	53684	53431	53692	48861	52325	51174		0.1	67831	56948	56993	62731	58062	55150
		998				1	57320	55019	54584	52319	53928	51408		1	61533	57913	67766	55312	58059	61614
		1513			Figure S1g
		906				CD4	pS6 6H					CD8	pS6 6H
		749					Vehicle		DCPIB				Vehicle		DCPIB
		244				CD3	CT	0.01	CT	0.01		CD3	CT	0.01	CT	0.01
		567					8.66	43.3	9.55	22.1			5.28	40.5	4.52	18.8
		228					7.67	42.1	4.94	19.9			5.3	33.1	6.31	18.3
							7.05	41.5	5.6	20.7			5.41	36.5	4.94	18.3
							4.93	41.8	3.82	20.5			2.23	36.9	1.5	18.4
							6.1	47	4.86	20			2.26	43.9	2.19	15.7
					Figure S1h
						CD4	pERK					CD8	pERK
							Vehicle		DCPIB				Vehicle		DCPIB
						CD3	CT	0.01	CT	0.01		CD3	CT	0.01	CT	0.01
							23.5	80.7	23.1	56.9			15.5	49.8	14.4	28.8
							6.61	70.7	5.94	59.1			6.49	58.4	4.73	48.2
							3.7	70	4.82	61.1			3.32	57.1	3.01	26
							8.87	71.8	9.52	60.4			8.61	50	9.67	27.5
							9.42	76.3	11.7	64.1			9.06	62.3	12.8	52.5
							8.34	73.1	14.7	64.8			9.24	59.7	15.3	33.2
					Figure S1i
						CD4	CFSE 48h							CD8	CFSE 48h
							Vehicle			DCPIB					Vehicle			DCPIB
						CD3	CT	0.01	ConA-0.5	CT	0.01	ConA-0.5		CD3	CT	0.01	ConA-0.5	CT	0.01	ConA-0.5
							1.42	48.2	65.2	1.09	18	31.8			7.92	86	72.8	1.29	3.79	17.9
							1.13	49.5	71.1	1.7	21.4	35.3			5.76	86	68.1	0.84	18.4	32.3
							3.62	52	73	5.42	12.4	27.5			0.42	77.5	63.3	0.62	35.7	45.5
							4.89	55.6	63.7	4.56	5.62	23.9			0.55	76.8	69.4	0.49	42.2	46.2
							2.26	51.2	69.7	2.2	10.3	24.2			5.43	84.1	72.9	0.67	50.1	47.8
							2.38	54.9	67.2	1.38	8.59	24.2			0.9	85.1	65.1	0.56	47.3	46.2
					Figure S1j
						CD4	TNFa					CD8	TNFa
							Vehicle		DCPIB				Vehicle		DCPIB
						CD3	CT	0.1	CT	0.1		CD3	CT	0.1	CT	0.1
						20210726	533	793	565	602		20210726	371	1079	409	470
							523	812	580	568			355	1120	425	460
							613	809	524	592			431	1034	363	480

## Sheet: Supplymentary Fig. 2
		FigureS2a					FigureS2b
	Figure S2e	Thymocytes development
		%	WT						KO							Counts(x10^6)	WT						KO
		DN	4.47	3.82	2.43	2.87	2.89	1.82	5.67	2.91	5.74	2.99	4.91	4.22		DN	6.705	4.73	3.645	6.305	4.335	3.73	6.874	6.036	4.186	7.96	7.938	6.874
		DP	70.2	75.1	72.2	77.3	74.6	75.1	72.6	73.3	73.8	76.5	73.3	74.8		DP	75.3	72.65	70.3	71.5	71.9	72.6	70.2	73	72.7	69.5	71.2	70.5
		CD4	18.1	18.7	20.3	13.5	13.1	18.7	15.8	14.7	14.7	15.5	14.7	15.5		CD4	22.15	23.8	20.6	20.25	23.25	28.05	20.58	20.58	21.7	17.5	22.12	20.58
		CD8	7.18	4.34	5.07	6.37	7.05	4.34	5.97	7.06	5.77	5.06	7.06	7.88		CD8	10.77	6.51	7.605	9.555	10.575	6.51	9.884	8.078	7.084	14	8.358	9.884
	Figure S2f	Spleen T cells
		%	WT			KO
		CD4	21.1	22.8	19.5	24.9	28.7	17
		CD8	12.4	15.6	12.1	16.1	18.4	12.6
	Figure S2h	Expression of T cell surface markers (MFI)
		CD4	WT			KO				CD8	WT			KO
		CD5	746	788	760	703	710	784		CD5	474	524	480	455	456	504
		TCR	815	806	808	780	813	783		TCR	671	653	675	677	712	687
		CD3	956	916	941	870	917	874		CD3	672	667	685	681	711	673
		CD28	1967	2522	3306	2266	2192	1490		CD28	740	896	954	807	785	751
		CD45	14019	16237	17622	16731	14814	16301		CD45	14136	17344	18372	17002	14806	17141
		CD48	18206	21615	27022	24388	20313	20933		CD48	18813	22388	27803	23468	20537	21658
		Thy1	26199	26964	33085	35506	27786	30577		Thy1	40770	46553	52997	50570	43823	50456
	Figure S2i	Cell volume in hypotonic condition
			time(min)
		WT	0	1.46232	1.37072	1.35465	1.29359	1.29037	1.24859	1.21485	1.20681	1.20039	1.20039	1.19717	1.17789	1.16985	1.13771	1.11682	1.10076	1.10076	1.08469	1.08469	1.06219	1.05737	1.02523	1.02523	0.999518	0.99309	0.991483	0.991483	0.952917	0.93524	0.920778	0.909529	0.899888	0.887032	0.878997	0.851679	0.851679	0.850072	0.821147	0.81954	0.816327	0.787402	0.787402	0.779367	0.755263	0.755263	0.750442
			0.5	2.55504	2.55182	2.49237	2.2224	2.04644	1.72425	1.4591	1.38036	1.35465	1.33215	1.2968	1.26948	1.24859	1.24859	1.24538	1.24538	1.23252	1.21485	1.21163	1.20681	1.17789	1.17789	1.13771	1.13771	1.12968	1.12486	1.10076	1.10076	1.10076	1.08951	1.06219	1.06058	1.02844	1.02523	0.99309	0.920778	0.870963	0.854893
			1	2.73019	2.6161	2.49237	2.33489	1.97011	1.84557	1.77567	1.77567	1.50249	1.4591	1.3193	1.2968	1.24538	1.23252	1.21163	1.20681	1.19315	1.17789	1.17789	1.17789	1.16985	1.13771	1.13771	1.13771	1.13611	1.10076	1.06219	1.06219	1.02523	1.02523	1.02523
			2	2.78925	2.5221	2.38792	2.23044	1.77406	1.62783	1.45428	1.41893	1.35465	1.33215	1.29037	1.17789	1.17789	1.17789	1.15298	1.13611	1.10076	1.06219	1.06219	1.05737	1.02844	1.0188	0.991483	0.980235	0.964165	0.952917	0.890246	0.890246	0.870963	0.851679	0.821147	0.790615	0.755263
			3	2.61449	2.23044	2.22722	2.06492	1.68408	1.58605	1.56195	1.45107	1.37072	1.37072	1.35465	1.33215	1.33215	1.2968	1.29359	1.16343	1.16343	1.13771	1.12486	1.10076	1.10076	1.09754	1.08951	1.06219	1.06219	1.06219	1.06219	1.05978	1.05737	1.02523	0.991483	0.991483	0.965772	0.952917	0.920778	0.890648	0.890246	0.790615	0.758477
			4	1.59409	1.96208	1.57802	1.37072	0.920778	1.10076	1.12968	1.19717	2.27382	0.854893	0.724731	0.95131	1.10076	0.890246	0.985055	1.37072	1.24859	2.33328	0.952917	0.81954	0.991483	0.952917	0.878997	0.700627	0.878997	0.95131	0.851679	1.97011	0.887032	0.899888	1.02523	1.06219	1.07987	1.21163	0.95131	0.952917	0.920778	0.793829
			5	1.89137	2.6161	1.0188	1.62623	2.5221	1.08951	0.887032	0.952917	0.952917	0.952917	0.920778	0.790615	0.95131	1.16985	0.890246	0.821147	0.920778	0.750442	1.25502	0.890246	1.32573	1.24859	1.08469	1.06219	0.890246	1.16985	0.920778	1.11522	1.10076	1.77567	1.21163	1.02844	0.985055	0.850072	0.870963	0.758477	0.99309	1.17307	0.9722	1.29278
		KO	0	2.27939	1.57894	1.57894	1.43416	1.38524	1.38524	1.37546	1.36959	1.35785	1.34024	1.29329	1.2072	1.19937	1.16024	1.16024	1.12111	1.12111	1.06046	1.03698	1.00029	0.999802	0.999802	0.993933	0.962628	0.962628	0.958715	0.958715	0.958715	0.958715	0.948932	0.948932	0.923497	0.923497	0.913714	0.882409	0.878496	0.876539	0.851104	0.851104	0.843278	0.813929
			0.5	3.04441	2.83114	2.78027	2.58462	2.33809	2.27744	2.27157	2.162	2.15613	2.10526	2.09939	1.97564	1.88612	1.88417	1.78047	1.77656	1.77069	1.75895	1.72764	1.68069	1.62199	1.61808	1.57894	1.57894	1.57503	1.52807	1.52807	1.47916	1.47525	1.43416	1.38329	1.37546	1.34024	1.29329	1.24829	1.19937	1.16024	1.15828
			1	3.07767	2.79299	2.52396	2.52396	2.4594	2.07298	2.02504	1.90765	1.77656	1.66895	1.66895	1.66895	1.61808	1.57894	1.57112	1.52807	1.52025	1.52025	1.52025	1.51633	1.47525	1.47525	1.47525	1.47525
			2	3.3242	3.01604	2.91136	2.90745	2.58462	2.33809	2.33809	2.162	2.162	2.10526	2.10526	2.09548	2.03482	1.98591	1.98591	1.98591	1.94091	1.94091	1.93113	1.88612	1.87634	1.86656	1.82938	1.82938	1.78047	1.77069	1.76677	1.72764	1.68069	1.66895	1.66895	1.62199	1.57503	1.57503	1.52807
			3	3.64801	2.97789	2.97789	2.97593	2.83114	2.58559	2.57875	2.42222	2.27939	2.27157	2.22461	2.21678	2.162	2.10526	2.05048	1.98591	1.98591	1.982	1.982	1.94091	1.94091	1.93113	1.90862	1.88612	1.88612	1.87634	1.82351	1.8196	1.78047	1.77069	1.76677	1.72764	1.72764	1.68069	1.57503	1.52025
			4	3.1124	2.51418	2.45744	2.45744	2.45744	2.37918	2.37135	2.33809	2.31657	2.27939	2.27744	1.982	1.982	1.98004	1.88612	1.88612	1.87634	1.86656	1.82938	1.82938	1.82351	1.8196	1.80101	1.78047	1.77656	1.76677	1.72764	1.72764	1.72764	1.68069	1.66895	1.66112
			5	2.91136	2.78027	2.63549	2.54059	2.33956	2.33809	2.27744	2.27744	2.25983	2.21678	2.18548	2.162	2.16004	2.15613	2.05048	1.94091	1.92134	1.88612	1.88612	1.82938	1.82938	1.82351	1.80101	1.78047	1.72764	1.70612	1.62199	1.61808	1.57503	1.57112	1.47525	1.46155	1.41655
[truncated: 4 more columns]

## Sheet: Supplymentary Fig. 3
	Figure S3 a	CD4-CD69
		WT		KO
		CT	CD3-0.01	CT	CD3-0.01
		7.33	56.1333	5.94667	38
		3.78667	52.2667	3.09333	30.1333
		4.07333	51	4.12	33.5667
		3.71	69.5	2.78	47.6
		4.46	79.4	2.89	52.9
		4.56667	61.9333	5.09333	34.5333
	Figure S3 b	CD4-CD25
		WT		KO
		CT	CD3-0.01	CT	CD3-0.01
		13.5667	26.3	9.65667	20.7333
		9.75667	28.1	9.40667	18.4667
		10.8667	24.4333	11.4	18.1333
		11.7	34.4	10.1	21.2
		8.93	24.2	8.94	16.5
		11.8	30.8333	12.1333	18.7667
	Figure S3 c	CD8-CD69
		WT		KO
		CT	CD3-0.01	CT	CD3-0.01
		12.4	53.6	7.39333	36.7333
		7.13	53.8333	4.89	32.8667
		8.84667	49.6667	7.93	31.9
		8.74	72.5	8.84	60.4
		7.54	82.6	5.92	58.8
		6.42	54.6667	6.64333	31.9667
	Figure S3 d	CD8-CD25
		WT		KO
		CT	CD3-0.01	CT	CD3-0.01
		4.99333	31.1667	7.46667	21.6667
		1.79333	29.9	1.51	14.5333
		2.24667	29.1333	2.51	18.9333
		1.21	35.3	0.98	20.4
		0.95	47.8	1.33	27.1
		4.10333	37.7667	3.12	17.6
	Figure S3 e
		CD4-FSC	WT			KO
		CT	64671	66918	67280	66158	66815	66204
		0.001	67977	68610	68866	67869	67690	67274
		0.01	76969	77850	76522	72275	71627	70937
		0.1	94468	96137	93146	85484	86099	87309
	Figure S3 f
		CD8-FSC	WT			KO
		CT	70156	72811	72906	71672	72784	72566
		0.001	74165	74754	74916	74173	73275	73540
		0.01	84273	86110	83020	77253	77412	77183
		0.1	110797	115457	114154	99911	101155	102277

[truncated: 4 more sheets: Supplymentary Fig. 4, Supplymentary Fig. 5, Supplymentary Fig. 7, Supplymentary Fig. 9]
